# Supplementary material for: Assessing the Knowledge of HPV-Associated Oropharyngeal Squamous Cell Carcinoma, HPV Vaccination, and Practice Scope among Saudi Dental Students in the Western Region
Source: Healthcare (Basel). 2024 Apr 26;12(9):905. doi: 10.3390/healthcare12090905 (PMC11083101; doi:10.3390/healthcare12090905)
Supplement: Supplementary file 1 [file healthcare-12-00905-s001.zip]

Archive with 1 entries (1 files):
- healthcare-2932365-supplementary.pdf
